# Supplementary material for: Nucleotide Polymorphisms and Haplotype Diversity of RTCS Gene in China Elite Maize Inbred Lines
Source: PLoS One. 2013 Feb 20;8(2):e56495. doi: 10.1371/journal.pone.0056495 (PMC3577901; doi:10.1371/journal.pone.0056495)
Supplement: Table S1 — The positions of nucleotide polymorphism of RTCS gene among 73 inbred lines. (XLS) [file pone.0056495.s001.xls]

## Sheet: Sheet1
Table S1. The positions of nucleotide polymorphism of RTCS gene among 73 inbred lines
Inbred Lines	nt_23	nt_24	nt_29	nt_30	nt_31	nt_32	nt_35	nt_36	nt_37	nt_38	nt_40	nt_66	nt_67	nt_68	nt_82	nt_102	nt_107	nt_108	nt_109	nt_110	nt_111	nt_112	nt_113	nt_114	nt_115	nt_116	nt_133	nt_134	nt_135	nt_138	nt_139	nt_140	nt_141	nt_142	nt_143	nt_144	nt_145	nt_151	nt_152	nt_153	nt_154	nt_155	nt_156	nt_157	nt_353	nt_395	nt_398	nt_464	nt_465
Ji853	-	-	G	C	C	C	A	G	T	A	T	C	G	G	C	A	T	C	A	-	-	C	A	C	-	-	C	A	C	C	-	-	-	-	-	-	-	T	C	G	-	-	-	-	C	G	G	-	-
Y53	-	-	G	C	C	C	A	G	T	A	T	C	G	G	C	A	T	C	A	-	-	C	A	C	-	-	C	A	C	C	-	-	-	-	-	-	-	T	C	G	-	-	-	-	C	A	C	A	T
DK3110	-	-	G	C	C	C	A	G	T	A	T	C	G	G	C	A	T	C	A	-	-	C	A	C	-	-	C	A	C	C	-	-	-	-	-	-	-	T	C	G	-	-	-	-	C	G	G	-	-
Luyuan92	-	-	G	C	C	C	A	G	T	A	T	C	G	G	C	A	T	C	A	-	-	C	A	C	-	-	C	A	C	C	-	-	-	-	-	-	-	T	C	G	-	-	-	-	C	G	G	-	-
BJ-5	-	-	G	C	C	C	A	G	T	A	T	C	G	G	C	A	T	C	A	-	-	C	A	C	-	-	C	A	C	C	-	-	-	-	-	-	-	T	C	G	-	-	-	-	C	G	G	-	-
B73	-	-	G	C	C	C	A	G	T	A	T	C	G	G	C	A	T	C	A	-	-	C	A	C	-	-	C	A	C	C	-	-	-	-	-	-	-	T	C	G	-	-	-	-	C	G	G	-	-
10533-1	-	-	G	C	C	C	A	G	T	A	T	C	G	G	C	A	T	C	A	-	-	C	A	T	-	-	C	A	C	C	-	-	-	-	-	-	-	T	C	G	-	-	-	-	C	G	G	-	-
11099	G	C	T	A	T	A	C	C	G	C	G	-	-	-	C	A	T	C	G	A	T	C	A	C	-	-	C	A	C	C	A	C	A	-	-	G	C	T	C	G	A	T	C	G	C	G	G	C	C
FLB01	G	C	T	A	T	A	C	C	G	C	G	-	-	-	C	A	T	C	G	A	T	C	A	C	-	-	C	A	C	C	A	C	A	-	-	G	C	T	C	G	A	T	C	G	C	A	C	C	C
k12	-	-	T	A	T	A	C	-	G	C	G	-	-	-	A	A	T	C	G	A	-	C	A	C	-	-	C	A	C	C	A	C	A	-	-	G	C	T	C	G	A	T	C	G	T	G	G	C	C
Zheng58	-	-	T	A	T	A	C	-	G	C	G	-	-	-	A	A	T	C	G	A	-	C	A	C	-	-	C	A	C	C	A	C	A	-	-	G	C	T	C	G	A	T	C	G	T	G	G	C	C
BEM	-	-	T	A	T	A	C	-	G	C	G	-	-	-	A	A	T	C	G	A	-	C	-	-	-	-	C	A	C	C	A	C	A	-	-	G	C	T	C	G	A	T	C	G	T	G	G	C	C
Dan99	-	-	T	A	T	A	C	-	G	C	G	-	-	-	A	A	T	C	G	A	T	C	A	C	-	-	C	A	C	C	A	C	A	-	-	G	C	T	C	G	A	T	C	G	T	G	G	C	C
340Gai	-	-	T	A	T	A	C	-	G	C	G	-	-	-	A	A	T	C	G	A	T	C	A	C	-	-	C	A	C	C	A	C	A	-	-	G	C	T	C	G	A	T	C	G	T	G	G	C	C
4CV	-	-	T	A	T	A	C	-	G	C	G	-	-	-	A	A	T	C	G	A	T	C	A	C	-	-	C	A	C	C	A	C	A	-	-	G	C	T	C	G	A	T	C	G	T	G	G	C	C
178	-	-	T	A	T	A	C	-	G	C	G	-	-	-	A	A	T	C	G	A	T	C	A	C	-	-	C	A	C	C	A	C	A	-	-	G	C	T	C	G	A	T	C	G	T	G	G	C	C
P138	-	-	T	A	T	A	C	-	G	C	G	-	-	-	A	A	T	C	G	A	T	C	A	C	-	-	C	A	C	C	A	C	A	-	-	G	C	T	C	G	A	T	C	G	T	G	G	C	C
Chang7-2	-	-	T	A	T	A	C	-	G	C	G	-	-	-	A	A	T	C	G	A	T	C	A	C	-	-	C	A	C	C	A	C	A	-	-	G	C	T	C	G	A	T	C	G	T	G	G	C	C
Dan988	-	-	T	A	T	A	C	-	G	C	G	-	-	-	A	A	T	C	G	A	T	C	A	C	-	-	C	A	C	C	A	C	A	-	-	G	C	T	C	G	A	T	C	G	T	G	G	C	C
319B	-	-	T	A	T	A	C	-	G	C	G	-	-	-	A	A	T	C	G	A	T	C	A	C	-	-	C	A	C	C	A	C	A	-	-	G	C	T	C	G	A	T	C	G	T	G	G	C	C
QP1721	-	-	T	A	T	A	C	-	G	C	G	-	-	-	A	A	T	C	G	A	T	C	A	C	-	-	C	A	C	C	A	C	A	-	-	G	C	T	C	G	A	T	C	G	T	G	G	C	C
6819	-	-	T	A	T	A	C	-	G	C	G	-	-	-	A	A	T	C	G	A	T	C	A	C	-	-	C	A	C	C	A	C	A	-	-	G	C	T	C	G	A	T	C	G	T	G	G	C	C
Exhan	-	-	T	A	T	A	C	-	G	C	G	-	-	-	A	A	T	C	G	A	T	C	A	C	-	-	C	A	C	C	A	C	A	-	-	G	C	T	C	G	A	T	C	G	T	G	G	C	C
Tie9206	-	-	T	A	T	A	C	-	G	C	G	-	-	-	A	A	T	C	G	A	T	C	A	C	-	-	C	A	C	C	A	C	A	-	-	G	C	T	C	G	A	T	C	G	T	G	G	C	C
S122	-	-	T	A	T	A	C	-	G	C	G	-	-	-	A	A	T	C	G	A	T	C	A	C	-	-	C	A	C	C	A	C	A	-	-	G	C	T	C	G	A	T	C	G	T	G	G	C	C
Shen137	-	-	T	A	T	A	C	-	G	C	G	-	-	-	A	A	T	C	G	A	T	C	A	C	-	-	C	A	C	C	A	C	A	-	-	G	C	T	C	G	A	T	C	G	T	G	G	C	C
Danhuang2	-	-	T	A	T	A	C	-	G	C	G	-	-	-	A	A	T	C	G	A	T	C	A	C	-	-	C	A	C	C	A	C	A	-	-	G	C	T	C	G	A	T	C	G	T	G	G	C	C
JB	-	-	T	A	T	A	C	-	G	C	G	-	-	-	A	A	T	C	G	A	T	C	A	C	-	-	C	A	C	C	A	C	A	-	-	G	C	T	C	G	A	T	C	G	T	G	G	C	C
10168	-	-	T	A	T	A	C	-	G	C	G	-	-	-	A	A	T	C	G	A	T	C	A	C	-	-	C	A	C	C	A	C	A	-	-	G	C	T	C	G	A	T	C	G	T	G	G	C	C
Qi319	-	-	T	A	T	A	C	-	G	C	G	-	-	-	A	A	T	C	G	A	T	C	A	C	-	-	C	A	C	C	A	C	A	-	-	G	C	T	C	G	A	T	C	G	T	G	G	C	C
xy35	-	-	T	A	T	A	C	-	G	C	G	-	-	-	A	A	T	C	G	A	T	C	A	C	-	-	C	A	C	C	A	C	A	-	-	G	C	T	C	G	A	T	C	G	T	G	G	C	C
BJ-3	-	-	T	A	T	A	C	-	G	C	G	-	-	-	A	A	T	C	G	A	T	C	A	C	-	-	C	A	C	C	A	C	A	-	-	G	C	T	C	G	A	T	C	G	T	G	G	C	C
Qi318	-	-	T	A	T	A	C	-	G	C	G	-	-	-	A	A	T	C	G	A	T	C	A	C	-	-	C	A	C	C	A	C	A	-	-	G	C	T	C	G	A	T	C	G	T	G	G	C	C
s80	-	-	T	A	T	A	C	C	G	C	G	-	-	-	A	A	T	C	G	A	T	C	A	C	-	-	C	A	C	C	A	C	A	-	-	G	C	T	C	G	A	T	C	G	T	G	G	C	C
BJ-4	-	-	T	A	T	A	C	-	G	C	G	-	-	-	A	A	T	C	-	A	T	C	A	C	-	-	C	A	C	C	A	C	A	-	-	G	C	T	C	G	A	T	C	G	T	G	G	C	C
4866	-	-	T	A	T	A	C	C	G	C	G	-	-	-	A	A	T	C	G	A	T	C	A	C	-	-	C	A	C	C	A	C	A	-	-	G	C	T	C	G	A	T	C	G	T	G	G	C	C
GB28	-	-	T	A	T	A	C	-	G	C	G	-	-	-	C	A	T	C	-	-	-	-	A	C	-	-	C	A	C	C	-	-	-	-	-	-	-	T	C	G	A	T	C	G	T	G	G	C	C
11118	G	C	T	A	T	A	C	C	G	C	G	-	-	-	A	A	T	C	G	A	T	C	A	C	-	-	C	A	C	C	A	C	A	-	-	G	C	T	C	G	A	T	C	G	T	G	G	C	C
suwan	-	-	T	A	T	A	C	-	G	C	G	-	-	-	A	A	T	C	G	A	T	C	A	C	-	-	C	A	C	C	A	C	-	-	A	G	C	T	C	G	A	T	C	G	C	A	C	C	C
Benyu15	-	-	T	A	T	A	C	C	G	C	G	-	-	-	C	A	T	C	G	A	T	C	A	C	-	-	C	A	C	C	A	C	-	-	A	G	C	T	C	G	A	T	C	G	C	A	C	C	C
LX9801	G	C	T	A	T	A	C	C	G	C	G	-	-	-	C	A	T	C	G	A	T	C	A	C	-	-	C	A	C	C	A	C	-	-	A	G	C	T	C	G	A	T	C	G	C	A	C	C	C
QH19612	G	C	T	A	T	A	C	C	G	C	G	-	-	-	C	A	T	C	G	A	T	C	A	C	-	-	C	A	C	C	A	C	-	-	A	G	C	T	C	G	A	T	C	G	C	A	C	C	C
H21	-	-	T	A	T	A	C	-	G	C	G	-	-	-	C	G	-	-	-	-	T	C	A	C	-	-	C	A	C	-	-	-	-	-	A	G	C	-	-	-	-	T	C	G	C	A	C	C	C
Dan598	G	C	T	A	T	A	C	C	G	C	G	-	-	-	C	A	T	C	G	A	T	C	A	C	-	-	C	A	C	C	A	C	-	-	A	G	C	T	C	G	A	T	C	G	C	A	C	C	C
502	G	C	T	A	T	A	C	C	G	C	G	-	-	-	C	A	T	C	G	A	T	C	A	C	-	-	C	A	C	C	A	C	-	-	A	G	C	T	C	G	A	T	C	G	C	A	C	C	C
RBS11	G	C	T	A	T	A	C	C	G	C	G	-	-	-	C	A	T	C	G	A	T	C	A	C	-	-	C	A	C	C	A	C	-	-	A	G	C	T	C	G	A	T	C	G	C	A	C	C	C
11200	-	-	T	A	T	A	C	-	G	C	G	-	-	-	C	A	-	-	-	-	T	C	A	C	-	-	C	A	C	-	-	-	-	-	-	-	C	T	C	G	A	T	C	G	C	A	C	C	C
Mo17	-	-	T	A	T	A	C	-	G	C	G	-	-	-	C	A	-	-	-	-	T	C	A	C	-	-	C	A	C	-	-	-	-	-	-	-	C	T	C	G	A	T	C	G	C	A	C	C	C
107	-	-	T	A	T	A	C	-	G	C	G	-	-	-	C	A	-	-	-	-	T	C	A	C	-	-	C	A	C	-	-	-	-	-	-	-	C	T	C	G	A	T	C	G	C	A	C	C	C
Wu314	-	-	T	A	T	A	C	-	G	C	G	-	-	-	C	A	-	-	-	-	T	C	A	C	-	-	C	A	C	-	-	-	-	-	-	-	C	T	C	G	A	T	C	G	C	A	C	C	C
3189	-	-	T	A	T	A	C	C	G	C	G	-	-	-	C	G	-	-	-	-	T	C	A	C	-	-	C	A	C	A	G	-	-	-	-	-	C	T	C	G	-	-	-	-	C	G	G	C	C
Za107	-	-	T	A	T	A	C	-	G	C	G	-	-	-	C	G	-	-	-	-	T	C	A	C	-	-	-	-	-	A	G	-	-	-	-	-	C	T	C	G	-	-	-	-	C	G	G	C	C
OH43	-	-	T	A	T	A	C	-	G	C	G	-	-	-	C	G	-	-	-	-	T	C	A	C	-	-	C	A	C	A	G	-	-	-	-	-	C	T	C	G	-	-	-	-	C	G	G	C	C
7922	-	-	T	A	T	A	C	-	G	C	G	-	-	-	C	G	-	-	-	-	T	C	A	C	-	-	C	A	C	A	G	-	-	-	-	-	C	T	C	G	-	-	-	-	C	G	G	C	C
8112	-	-	T	A	T	A	C	-	G	C	G	-	-	-	C	G	-	-	-	-	T	C	A	C	-	-	C	A	C	A	G	-	-	-	-	-	C	T	C	G	-	-	-	-	C	G	G	C	C
JH3372	-	-	T	A	T	A	C	-	G	C	G	-	-	-	C	G	-	-	-	-	T	C	A	C	-	-	-	-	-	A	G	-	-	-	-	-	C	T	C	G	-	-	-	-	C	G	G	C	C
K8112	-	-	T	A	T	A	C	C	G	C	G	-	-	-	C	G	-	-	-	-	T	C	A	C	-	-	C	A	C	A	G	-	-	-	-	-	C	T	C	G	-	-	-	-	C	G	G	C	C
QZ01	-	-	T	A	T	A	C	-	G	C	G	-	-	-	C	G	-	-	-	-	T	C	A	C	-	-	C	A	C	A	G	-	-	-	-	-	C	T	C	G	-	-	-	-	C	G	G	C	C
Zong3	-	-	T	A	T	A	C	-	G	C	G	-	-	-	C	G	-	-	-	-	T	C	A	C	-	-	C	A	C	A	G	-	-	-	-	-	C	T	C	G	-	-	-	-	C	G	G	C	C
Huang518	-	-	T	A	T	A	C	-	G	C	G	-	-	-	C	G	-	-	-	-	T	C	A	C	-	-	C	A	C	A	G	-	-	-	-	-	C	T	C	G	-	-	-	-	C	G	G	C	C
nx335	-	-	T	A	T	A	C	-	G	C	G	-	-	-	C	G	-	-	-	-	T	C	A	C	-	-	C	A	C	A	G	-	-	-	-	-	C	T	C	G	-	-	-	-	C	G	G	C	C
Zi330	-	-	T	A	T	A	C	-	G	C	G	-	-	-	C	G	-	-	-	-	T	C	A	C	A	C	C	A	C	A	G	-	-	-	-	-	C	T	C	G	-	-	-	-	C	G	G	C	C
E28	-	-	T	A	T	A	C	-	G	C	G	-	-	-	C	G	-	-	-	-	T	C	A	C	-	-	C	A	C	A	G	-	-	-	-	-	C	T	C	G	-	-	-	-	C	G	G	C	C
91158	-	-	T	A	T	A	C	-	G	C	G	-	-	-	C	G	-	-	-	-	T	C	A	C	-	-	C	A	C	A	G	-	-	-	-	-	C	T	C	G	-	-	-	-	C	G	G	C	C
BJ-1	-	-	T	A	T	A	C	-	G	C	G	-	-	-	C	G	-	-	-	-	T	C	A	C	-	-	C	A	C	A	G	-	-	-	-	-	C	T	C	G	-	-	-	-	C	G	G	C	C
Qi232	-	-	T	A	T	A	C	-	G	C	G	-	-	-	C	G	-	-	-	-	T	C	A	C	-	-	C	A	C	A	G	-	-	-	-	-	C	T	C	G	-	-	-	-	C	G	G	C	C
412	-	-	T	A	T	A	C	-	G	C	G	-	-	-	C	G	-	-	-	-	T	C	A	C	-	-	C	A	C	A	G	-	-	-	-	-	C	T	C	G	-	-	-	-	C	G	G	C	C
Huangzaos	-	-	T	A	T	A	C	-	G	C	G	-	-	-	C	G	-	-	-	-	T	C	A	C	-	-	C	A	C	A	G	-	-	-	-	-	C	T	C	G	-	-	-	-	C	G	G	C	C
Dan340	-	-	T	A	T	A	C	-	G	C	G	-	-	-	C	A	-	-	-	-	T	C	A	-	-	C	C	A	C	-	-	-	-	-	-	-	C	T	C	G	A	T	C	G	C	A	C	C	C
RCML15	-	-	T	A	T	A	C	-	G	C	G	-	-	-	C	A	-	-	-	-	T	C	A	-	-	C	C	A	C	-	-	-	-	-	-	-	C	T	C	G	A	T	C	G	C	G	G	C	C
478Xuan	-	-	T	A	T	A	C	-	G	C	G	-	-	-	A	A	-	-	-	-	T	C	G	A	T	C	C	A	C	A	G	C	A	C	A	G	C	T	C	G	A	T	C	G	T	G	G	C	C
8605-02-01	-	-	T	A	T	A	C	-	G	C	G	-	-	-	A	A	-	-	-	-	T	C	G	A	T	C	C	A	C	A	G	C	A	C	A	G	C	T	C	G	A	T	C	G	C	G	G	C	C
Chun2433	-	-	T	A	T	A	C	C	G	C	G	-	-	-	A	A	-	-	-	-	T	C	G	A	T	C	C	A	C	A	G	C	A	C	A	G	C	T	C	G	A	T	C	G	C	G	G	C	C
[truncated: 85 more columns]

## Sheet: Sheet2
	Indel	Indel	SNP	SNP	SNP	SNP	SNP	Indel/SNP	SNP	SNP	SNP	Indel	Indel	Indel	SNP	SNP	Indel	Indel	Indel/SNP	Indel	Indel	Indel	Indel/SNP	Indel/SNP	Indel/SNP	Indel	Indel	Indel	Indel	Indel/SNP	Indel/SNP	Indel	Indel	Indel	Indel	Indel	Indel	Indel	Indel	Indel	Indel	Indel	Indel	Indel	Indel/SNP	SNP	SNP	Indel/SNP	Indel/SNP
>Q01|Z010|Ji853	-	-	G	C	C	C	A	G	T	A	T	C	G	G	C	A	T	C	A	-	-	C	A	C	-	-	C	A	C	C	-	-	-	-	-	-	-	T	C	G	-	-	-	-	C	G	G	-	-
>Q01|Z102|Y53	-	-	G	C	C	C	A	G	T	A	T	C	G	G	C	A	T	C	A	-	-	C	A	C	-	-	C	A	C	C	-	-	-	-	-	-	-	T	C	G	-	-	-	-	C	A	C	A	T
>Q06|Z063|DK3110	-	-	G	C	C	C	A	G	T	A	T	C	G	G	C	A	T	C	A	-	-	C	A	C	-	-	C	A	C	C	-	-	-	-	-	-	-	T	C	G	-	-	-	-	C	G	G	-	-
>Q01|Z015|Luyuan92	-	-	G	C	C	C	A	G	T	A	T	C	G	G	C	A	T	C	A	-	-	C	A	C	-	-	C	A	C	C	-	-	-	-	-	-	-	T	C	G	-	-	-	-	C	G	G	-	-
>Q03|Z101|BJ-5	-	-	G	C	C	C	A	G	T	A	T	C	G	G	C	A	T	C	A	-	-	C	A	C	-	-	C	A	C	C	-	-	-	-	-	-	-	T	C	G	-	-	-	-	C	G	G	-	-
>GRMZM2G092542	-	-	G	C	C	C	A	G	T	A	T	C	G	G	C	A	T	C	A	-	-	C	A	C	-	-	C	A	C	C	-	-	-	-	-	-	-	T	C	G	-	-	-	-	C	G	G	-	-
>Q06|Z059|10533-1	-	-	G	C	C	C	A	G	T	A	T	C	G	G	C	A	T	C	A	-	-	C	A	T	-	-	C	A	C	C	-	-	-	-	-	-	-	T	C	G	-	-	-	-	C	G	G	-	-
>Q06|Z055|11099	G	C	T	A	T	A	C	C	G	C	G	-	-	-	C	A	T	C	G	A	T	C	A	C	-	-	C	A	C	C	A	C	A	-	-	G	C	T	C	G	A	T	C	G	C	G	G	C	C
>Q06|Z065|FLB01	G	C	T	A	T	A	C	C	G	C	G	-	-	-	C	A	T	C	G	A	T	C	A	C	-	-	C	A	C	C	A	C	A	-	-	G	C	T	C	G	A	T	C	G	C	A	C	C	C
>Q01|Z006|k12	-	-	T	A	T	A	C	-	G	C	G	-	-	-	A	A	T	C	G	A	-	C	A	C	-	-	C	A	C	C	A	C	A	-	-	G	C	T	C	G	A	T	C	G	T	G	G	C	C
>Q04|Z041|Zheng58	-	-	T	A	T	A	C	-	G	C	G	-	-	-	A	A	T	C	G	A	-	C	A	C	-	-	C	A	C	C	A	C	A	-	-	G	C	T	C	G	A	T	C	G	T	G	G	C	C
>Q03|Z091|BEM	-	-	T	A	T	A	C	-	G	C	G	-	-	-	A	A	T	C	G	A	-	C	-	-	-	-	C	A	C	C	A	C	A	-	-	G	C	T	C	G	A	T	C	G	T	G	G	C	C
>Q02|Z027|Dan99	-	-	T	A	T	A	C	-	G	C	G	-	-	-	A	A	T	C	G	A	T	C	A	C	-	-	C	A	C	C	A	C	A	-	-	G	C	T	C	G	A	T	C	G	T	G	G	C	C
>Q02|Z024|340Gai	-	-	T	A	T	A	C	-	G	C	G	-	-	-	A	A	T	C	G	A	T	C	A	C	-	-	C	A	C	C	A	C	A	-	-	G	C	T	C	G	A	T	C	G	T	G	G	C	C
>Q03|Z019|4CV	-	-	T	A	T	A	C	-	G	C	G	-	-	-	A	A	T	C	G	A	T	C	A	C	-	-	C	A	C	C	A	C	A	-	-	G	C	T	C	G	A	T	C	G	T	G	G	C	C
>Q05|Z044|178	-	-	T	A	T	A	C	-	G	C	G	-	-	-	A	A	T	C	G	A	T	C	A	C	-	-	C	A	C	C	A	C	A	-	-	G	C	T	C	G	A	T	C	G	T	G	G	C	C
>Q05|Z048|P138	-	-	T	A	T	A	C	-	G	C	G	-	-	-	A	A	T	C	G	A	T	C	A	C	-	-	C	A	C	C	A	C	A	-	-	G	C	T	C	G	A	T	C	G	T	G	G	C	C
>Q01|Z002|Chang7-2	-	-	T	A	T	A	C	-	G	C	G	-	-	-	A	A	T	C	G	A	T	C	A	C	-	-	C	A	C	C	A	C	A	-	-	G	C	T	C	G	A	T	C	G	T	G	G	C	C
>Q05|Z050|Dan988	-	-	T	A	T	A	C	-	G	C	G	-	-	-	A	A	T	C	G	A	T	C	A	C	-	-	C	A	C	C	A	C	A	-	-	G	C	T	C	G	A	T	C	G	T	G	G	C	C
>Q05|Z051|319B	-	-	T	A	T	A	C	-	G	C	G	-	-	-	A	A	T	C	G	A	T	C	A	C	-	-	C	A	C	C	A	C	A	-	-	G	C	T	C	G	A	T	C	G	T	G	G	C	C
>Q05|Z045|QP1721	-	-	T	A	T	A	C	-	G	C	G	-	-	-	A	A	T	C	G	A	T	C	A	C	-	-	C	A	C	C	A	C	A	-	-	G	C	T	C	G	A	T	C	G	T	G	G	C	C
>Q05|Z049|6819	-	-	T	A	T	A	C	-	G	C	G	-	-	-	A	A	T	C	G	A	T	C	A	C	-	-	C	A	C	C	A	C	A	-	-	G	C	T	C	G	A	T	C	G	T	G	G	C	C
>Q05|Z046|Exhan	-	-	T	A	T	A	C	-	G	C	G	-	-	-	A	A	T	C	G	A	T	C	A	C	-	-	C	A	C	C	A	C	A	-	-	G	C	T	C	G	A	T	C	G	T	G	G	C	C
>Q04|Z036|Tie9206	-	-	T	A	T	A	C	-	G	C	G	-	-	-	A	A	T	C	G	A	T	C	A	C	-	-	C	A	C	C	A	C	A	-	-	G	C	T	C	G	A	T	C	G	T	G	G	C	C
>Q02|Z023|S122	-	-	T	A	T	A	C	-	G	C	G	-	-	-	A	A	T	C	G	A	T	C	A	C	-	-	C	A	C	C	A	C	A	-	-	G	C	T	C	G	A	T	C	G	T	G	G	C	C
>Q05|Z054|Shen137	-	-	T	A	T	A	C	-	G	C	G	-	-	-	A	A	T	C	G	A	T	C	A	C	-	-	C	A	C	C	A	C	A	-	-	G	C	T	C	G	A	T	C	G	T	G	G	C	C
>Q02|Z025|Danhuang2	-	-	T	A	T	A	C	-	G	C	G	-	-	-	A	A	T	C	G	A	T	C	A	C	-	-	C	A	C	C	A	C	A	-	-	G	C	T	C	G	A	T	C	G	T	G	G	C	C
>Q04|Z103|JB	-	-	T	A	T	A	C	-	G	C	G	-	-	-	A	A	T	C	G	A	T	C	A	C	-	-	C	A	C	C	A	C	A	-	-	G	C	T	C	G	A	T	C	G	T	G	G	C	C
>Q01|Z016|10168	-	-	T	A	T	A	C	-	G	C	G	-	-	-	A	A	T	C	G	A	T	C	A	C	-	-	C	A	C	C	A	C	A	-	-	G	C	T	C	G	A	T	C	G	T	G	G	C	C
>Q05|Z052|Qi319	-	-	T	A	T	A	C	-	G	C	G	-	-	-	A	A	T	C	G	A	T	C	A	C	-	-	C	A	C	C	A	C	A	-	-	G	C	T	C	G	A	T	C	G	T	G	G	C	C
>Q05|Z047|xy35	-	-	T	A	T	A	C	-	G	C	G	-	-	-	A	A	T	C	G	A	T	C	A	C	-	-	C	A	C	C	A	C	A	-	-	G	C	T	C	G	A	T	C	G	T	G	G	C	C
>Q03|Z099|BJ-3	-	-	T	A	T	A	C	-	G	C	G	-	-	-	A	A	T	C	G	A	T	C	A	C	-	-	C	A	C	C	A	C	A	-	-	G	C	T	C	G	A	T	C	G	T	G	G	C	C
>Q05|Z053|Qi318	-	-	T	A	T	A	C	-	G	C	G	-	-	-	A	A	T	C	G	A	T	C	A	C	-	-	C	A	C	C	A	C	A	-	-	G	C	T	C	G	A	T	C	G	T	G	G	C	C
>Q01|Z008|s80	-	-	T	A	T	A	C	C	G	C	G	-	-	-	A	A	T	C	G	A	T	C	A	C	-	-	C	A	C	C	A	C	A	-	-	G	C	T	C	G	A	T	C	G	T	G	G	C	C
>Q03|Z090|BJ-4	-	-	T	A	T	A	C	-	G	C	G	-	-	-	A	A	T	C	-	A	T	C	A	C	-	-	C	A	C	C	A	C	A	-	-	G	C	T	C	G	A	T	C	G	T	G	G	C	C
>Q04|Z034|4866	-	-	T	A	T	A	C	C	G	C	G	-	-	-	A	A	T	C	G	A	T	C	A	C	-	-	C	A	C	C	A	C	A	-	-	G	C	T	C	G	A	T	C	G	T	G	G	C	C
>Q06|Z060|GB28	-	-	T	A	T	A	C	-	G	C	G	-	-	-	C	A	T	C	-	-	-	-	A	C	-	-	C	A	C	C	-	-	-	-	-	-	-	T	C	G	A	T	C	G	T	G	G	C	C
>Q06|Z057|11118	G	C	T	A	T	A	C	C	G	C	G	-	-	-	A	A	T	C	G	A	T	C	A	C	-	-	C	A	C	C	A	C	A	-	-	G	C	T	C	G	A	T	C	G	T	G	G	C	C
>Q06|Z056|suwan	-	-	T	A	T	A	C	-	G	C	G	-	-	-	A	A	T	C	G	A	T	C	A	C	-	-	C	A	C	C	A	C	-	-	A	G	C	T	C	G	A	T	C	G	C	A	C	C	C
>Q04|Z037|Benyu15	-	-	T	A	T	A	C	C	G	C	G	-	-	-	C	A	T	C	G	A	T	C	A	C	-	-	C	A	C	C	A	C	-	-	A	G	C	T	C	G	A	T	C	G	C	A	C	C	C
>Q01|Z003|LX9801	G	C	T	A	T	A	C	C	G	C	G	-	-	-	C	A	T	C	G	A	T	C	A	C	-	-	C	A	C	C	A	C	-	-	A	G	C	T	C	G	A	T	C	G	C	A	C	C	C
>Q01|Z001|QH19612	G	C	T	A	T	A	C	C	G	C	G	-	-	-	C	A	T	C	G	A	T	C	A	C	-	-	C	A	C	C	A	C	-	-	A	G	C	T	C	G	A	T	C	G	C	A	C	C	C
>Q01|Z009|H21	-	-	T	A	T	A	C	-	G	C	G	-	-	-	C	G	-	-	-	-	T	C	A	C	-	-	C	A	C	-	-	-	-	-	A	G	C	-	-	-	-	T	C	G	C	A	C	C	C
>Q02|Z017|Dan598	G	C	T	A	T	A	C	C	G	C	G	-	-	-	C	A	T	C	G	A	T	C	A	C	-	-	C	A	C	C	A	C	-	-	A	G	C	T	C	G	A	T	C	G	C	A	C	C	C
>Q01|Z014|502	G	C	T	A	T	A	C	C	G	C	G	-	-	-	C	A	T	C	G	A	T	C	A	C	-	-	C	A	C	C	A	C	-	-	A	G	C	T	C	G	A	T	C	G	C	A	C	C	C
>Q06|Z064|RBS11	G	C	T	A	T	A	C	C	G	C	G	-	-	-	C	A	T	C	G	A	T	C	A	C	-	-	C	A	C	C	A	C	-	-	A	G	C	T	C	G	A	T	C	G	C	A	C	C	C
>Q06|Z058|11200	-	-	T	A	T	A	C	-	G	C	G	-	-	-	C	A	-	-	-	-	T	C	A	C	-	-	C	A	C	-	-	-	-	-	-	-	C	T	C	G	A	T	C	G	C	A	C	C	C
>Q03|Z030|Mo17	-	-	T	A	T	A	C	-	G	C	G	-	-	-	C	A	-	-	-	-	T	C	A	C	-	-	C	A	C	-	-	-	-	-	-	-	C	T	C	G	A	T	C	G	C	A	C	C	C
>Q01|Z004|107	-	-	T	A	T	A	C	-	G	C	G	-	-	-	C	A	-	-	-	-	T	C	A	C	-	-	C	A	C	-	-	-	-	-	-	-	C	T	C	G	A	T	C	G	C	A	C	C	C
>Q04|Z033|Wu314	-	-	T	A	T	A	C	-	G	C	G	-	-	-	C	A	-	-	-	-	T	C	A	C	-	-	C	A	C	-	-	-	-	-	-	-	C	T	C	G	A	T	C	G	C	A	C	C	C
>Q04|Z035|3189	-	-	T	A	T	A	C	C	G	C	G	-	-	-	C	G	-	-	-	-	T	C	A	C	-	-	C	A	C	A	G	-	-	-	-	-	C	T	C	G	-	-	-	-	C	G	G	C	C
>Q01|Z012|Za107	-	-	T	A	T	A	C	-	G	C	G	-	-	-	C	G	-	-	-	-	T	C	A	C	-	-	-	-	-	A	G	-	-	-	-	-	C	T	C	G	-	-	-	-	C	G	G	C	C
>Q03|Z029|OH43	-	-	T	A	T	A	C	-	G	C	G	-	-	-	C	G	-	-	-	-	T	C	A	C	-	-	C	A	C	A	G	-	-	-	-	-	C	T	C	G	-	-	-	-	C	G	G	C	C
>Q04|Z042|7922	-	-	T	A	T	A	C	-	G	C	G	-	-	-	C	G	-	-	-	-	T	C	A	C	-	-	C	A	C	A	G	-	-	-	-	-	C	T	C	G	-	-	-	-	C	G	G	C	C
>Q04|Z031|8112	-	-	T	A	T	A	C	-	G	C	G	-	-	-	C	G	-	-	-	-	T	C	A	C	-	-	C	A	C	A	G	-	-	-	-	-	C	T	C	G	-	-	-	-	C	G	G	C	C
>Q02|Z026|JH3372	-	-	T	A	T	A	C	-	G	C	G	-	-	-	C	G	-	-	-	-	T	C	A	C	-	-	-	-	-	A	G	-	-	-	-	-	C	T	C	G	-	-	-	-	C	G	G	C	C
>Q04|Z032|K8112	-	-	T	A	T	A	C	C	G	C	G	-	-	-	C	G	-	-	-	-	T	C	A	C	-	-	C	A	C	A	G	-	-	-	-	-	C	T	C	G	-	-	-	-	C	G	G	C	C
>Q01|Z038|QZ01	-	-	T	A	T	A	C	-	G	C	G	-	-	-	C	G	-	-	-	-	T	C	A	C	-	-	C	A	C	A	G	-	-	-	-	-	C	T	C	G	-	-	-	-	C	G	G	C	C
>Q02|Z018|Zong3	-	-	T	A	T	A	C	-	G	C	G	-	-	-	C	G	-	-	-	-	T	C	A	C	-	-	C	A	C	A	G	-	-	-	-	-	C	T	C	G	-	-	-	-	C	G	G	C	C
>Q01|Z005|Huang518	-	-	T	A	T	A	C	-	G	C	G	-	-	-	C	G	-	-	-	-	T	C	A	C	-	-	C	A	C	A	G	-	-	-	-	-	C	T	C	G	-	-	-	-	C	G	G	C	C
>Q03|Z007|nx335	-	-	T	A	T	A	C	-	G	C	G	-	-	-	C	G	-	-	-	-	T	C	A	C	-	-	C	A	C	A	G	-	-	-	-	-	C	T	C	G	-	-	-	-	C	G	G	C	C
>Q02|Z022|Zi330	-	-	T	A	T	A	C	-	G	C	G	-	-	-	C	G	-	-	-	-	T	C	A	C	A	C	C	A	C	A	G	-	-	-	-	-	C	T	C	G	-	-	-	-	C	G	G	C	C
>Q02|Z020|E28	-	-	T	A	T	A	C	-	G	C	G	-	-	-	C	G	-	-	-	-	T	C	A	C	-	-	C	A	C	A	G	-	-	-	-	-	C	T	C	G	-	-	-	-	C	G	G	C	C
>Q05|Z106|91158	-	-	T	A	T	A	C	-	G	C	G	-	-	-	C	G	-	-	-	-	T	C	A	C	-	-	C	A	C	A	G	-	-	-	-	-	C	T	C	G	-	-	-	-	C	G	G	C	C
>Q03|Z093|BJ-1	-	-	T	A	T	A	C	-	G	C	G	-	-	-	C	G	-	-	-	-	T	C	A	C	-	-	C	A	C	A	G	-	-	-	-	-	C	T	C	G	-	-	-	-	C	G	G	C	C
>Q03|Z028|Qi232	-	-	T	A	T	A	C	-	G	C	G	-	-	-	C	G	-	-	-	-	T	C	A	C	-	-	C	A	C	A	G	-	-	-	-	-	C	T	C	G	-	-	-	-	C	G	G	C	C
>Q01|Z011|412	-	-	T	A	T	A	C	-	G	C	G	-	-	-	C	G	-	-	-	-	T	C	A	C	-	-	C	A	C	A	G	-	-	-	-	-	C	T	C	G	-	-	-	-	C	G	G	C	C
>Q01|Z013|Huangzaos	-	-	T	A	T	A	C	-	G	C	G	-	-	-	C	G	-	-	-	-	T	C	A	C	-	-	C	A	C	A	G	-	-	-	-	-	C	T	C	G	-	-	-	-	C	G	G	C	C
>Q02|Z021|Dan340	-	-	T	A	T	A	C	-	G	C	G	-	-	-	C	A	-	-	-	-	T	C	A	-	-	C	C	A	C	-	-	-	-	-	-	-	C	T	C	G	A	T	C	G	C	A	C	C	C
>Q06|Z061|RCML15	-	-	T	A	T	A	C	-	G	C	G	-	-	-	C	A	-	-	-	-	T	C	A	-	-	C	C	A	C	-	-	-	-	-	-	-	C	T	C	G	A	T	C	G	C	G	G	C	C
>Q04|Z040|478Xuan	-	-	T	A	T	A	C	-	G	C	G	-	-	-	A	A	-	-	-	-	T	C	G	A	T	C	C	A	C	A	G	C	A	C	A	G	C	T	C	G	A	T	C	G	T	G	G	C	C
>Q04|Z043|8605-2	-	-	T	A	T	A	C	-	G	C	G	-	-	-	A	A	-	-	-	-	T	C	G	A	T	C	C	A	C	A	G	C	A	C	A	G	C	T	C	G	A	T	C	G	C	G	G	C	C
>Q04|Z039|Chun2433	-	-	T	A	T	A	C	C	G	C	G	-	-	-	A	A	-	-	-	-	T	C	G	A	T	C	C	A	C	A	G	C	A	C	A	G	C	T	C	G	A	T	C	G	C	G	G	C	C
[truncated: 85 more columns]

## Sheet: Sheet3
Gene	>Q01|Z010|Ji853	>Q01|Z102|Y53	>Q06|Z063|DK3110	>Q01|Z015|Luyuan92	>Q03|Z101|BJ-5	>GRMZM2G092542	>Q06|Z059|10533-1	>Q06|Z055|11099	>Q06|Z065|FLB01	>Q01|Z006|k12	>Q04|Z041|Zheng58	>Q03|Z091|BEM	>Q02|Z027|Dan99	>Q02|Z024|340Gai	>Q03|Z019|4CV	>Q05|Z044|178	>Q05|Z048|P138	>Q01|Z002|Chang7-2	>Q05|Z050|Dan988	>Q05|Z051|319B	>Q05|Z045|QP1721	>Q05|Z049|6819	>Q05|Z046|Exhan	>Q04|Z036|Tie9206	>Q02|Z023|S122	>Q05|Z054|Shen137	>Q02|Z025|Danhuang2	>Q04|Z103|JB	>Q01|Z016|10168	>Q05|Z052|Qi319	>Q05|Z047|xy35	>Q03|Z099|BJ-3	>Q05|Z053|Qi318	>Q01|Z008|s80	>Q03|Z090|BJ-4	>Q04|Z034|4866	>Q06|Z060|GB28	>Q06|Z057|11118	>Q06|Z056|suwan	>Q04|Z037|Benyu15	>Q01|Z003|LX9801	>Q01|Z001|QH19612	>Q01|Z009|H21	>Q02|Z017|Dan598	>Q01|Z014|502	>Q06|Z064|RBS11	>Q06|Z058|11200	>Q03|Z030|Mo17	>Q01|Z004|107
Indel	-	-	-	-	-	-	-	G	G	-	-	-	-	-	-	-	-	-	-	-	-	-	-	-	-	-	-	-	-	-	-	-	-	-	-	-	-	G	-	-	G	G	-	G	G	G	-	-	-
Indel	-	-	-	-	-	-	-	C	C	-	-	-	-	-	-	-	-	-	-	-	-	-	-	-	-	-	-	-	-	-	-	-	-	-	-	-	-	C	-	-	C	C	-	C	C	C	-	-	-
Indel	C	C	C	C	C	C	C	-	-	-	-	-	-	-	-	-	-	-	-	-	-	-	-	-	-	-	-	-	-	-	-	-	-	-	-	-	-	-	-	-	-	-	-	-	-	-	-	-	-
Indel	G	G	G	G	G	G	G	-	-	-	-	-	-	-	-	-	-	-	-	-	-	-	-	-	-	-	-	-	-	-	-	-	-	-	-	-	-	-	-	-	-	-	-	-	-	-	-	-	-
Indel	G	G	G	G	G	G	G	-	-	-	-	-	-	-	-	-	-	-	-	-	-	-	-	-	-	-	-	-	-	-	-	-	-	-	-	-	-	-	-	-	-	-	-	-	-	-	-	-	-
Indel	T	T	T	T	T	T	T	T	T	T	T	T	T	T	T	T	T	T	T	T	T	T	T	T	T	T	T	T	T	T	T	T	T	T	T	T	T	T	T	T	T	T	-	T	T	T	-	-	-
Indel	C	C	C	C	C	C	C	C	C	C	C	C	C	C	C	C	C	C	C	C	C	C	C	C	C	C	C	C	C	C	C	C	C	C	C	C	C	C	C	C	C	C	-	C	C	C	-	-	-
Indel	-	-	-	-	-	-	-	A	A	A	A	A	A	A	A	A	A	A	A	A	A	A	A	A	A	A	A	A	A	A	A	A	A	A	A	A	-	A	A	A	A	A	-	A	A	A	-	-	-
Indel	-	-	-	-	-	-	-	T	T	-	-	-	T	T	T	T	T	T	T	T	T	T	T	T	T	T	T	T	T	T	T	T	T	T	T	T	-	T	T	T	T	T	T	T	T	T	T	T	T
Indel	C	C	C	C	C	C	C	C	C	C	C	C	C	C	C	C	C	C	C	C	C	C	C	C	C	C	C	C	C	C	C	C	C	C	C	C	-	C	C	C	C	C	C	C	C	C	C	C	C
Indel	-	-	-	-	-	-	-	-	-	-	-	-	-	-	-	-	-	-	-	-	-	-	-	-	-	-	-	-	-	-	-	-	-	-	-	-	-	-	-	-	-	-	-	-	-	-	-	-	-
Indel	C	C	C	C	C	C	C	C	C	C	C	C	C	C	C	C	C	C	C	C	C	C	C	C	C	C	C	C	C	C	C	C	C	C	C	C	C	C	C	C	C	C	C	C	C	C	C	C	C
Indel	A	A	A	A	A	A	A	A	A	A	A	A	A	A	A	A	A	A	A	A	A	A	A	A	A	A	A	A	A	A	A	A	A	A	A	A	A	A	A	A	A	A	A	A	A	A	A	A	A
Indel	C	C	C	C	C	C	C	C	C	C	C	C	C	C	C	C	C	C	C	C	C	C	C	C	C	C	C	C	C	C	C	C	C	C	C	C	C	C	C	C	C	C	C	C	C	C	C	C	C
Indel	-	-	-	-	-	-	-	C	C	C	C	C	C	C	C	C	C	C	C	C	C	C	C	C	C	C	C	C	C	C	C	C	C	C	C	C	-	C	C	C	C	C	-	C	C	C	-	-	-
Indel	-	-	-	-	-	-	-	A	A	A	A	A	A	A	A	A	A	A	A	A	A	A	A	A	A	A	A	A	A	A	A	A	A	A	A	A	-	A	-	-	-	-	-	-	-	-	-	-	-
Indel	-	-	-	-	-	-	-	-	-	-	-	-	-	-	-	-	-	-	-	-	-	-	-	-	-	-	-	-	-	-	-	-	-	-	-	-	-	-	-	-	-	-	-	-	-	-	-	-	-
Indel	-	-	-	-	-	-	-	-	-	-	-	-	-	-	-	-	-	-	-	-	-	-	-	-	-	-	-	-	-	-	-	-	-	-	-	-	-	-	A	A	A	A	A	A	A	A	-	-	-
Indel	-	-	-	-	-	-	-	G	G	G	G	G	G	G	G	G	G	G	G	G	G	G	G	G	G	G	G	G	G	G	G	G	G	G	G	G	-	G	G	G	G	G	G	G	G	G	-	-	-
Indel	-	-	-	-	-	-	-	C	C	C	C	C	C	C	C	C	C	C	C	C	C	C	C	C	C	C	C	C	C	C	C	C	C	C	C	C	-	C	C	C	C	C	C	C	C	C	C	C	C
Indel	T	T	T	T	T	T	T	T	T	T	T	T	T	T	T	T	T	T	T	T	T	T	T	T	T	T	T	T	T	T	T	T	T	T	T	T	T	T	T	T	T	T	-	T	T	T	T	T	T
Indel	C	C	C	C	C	C	C	C	C	C	C	C	C	C	C	C	C	C	C	C	C	C	C	C	C	C	C	C	C	C	C	C	C	C	C	C	C	C	C	C	C	C	-	C	C	C	C	C	C
Indel	G	G	G	G	G	G	G	G	G	G	G	G	G	G	G	G	G	G	G	G	G	G	G	G	G	G	G	G	G	G	G	G	G	G	G	G	G	G	G	G	G	G	-	G	G	G	G	G	G
Indel	-	-	-	-	-	-	-	A	A	A	A	A	A	A	A	A	A	A	A	A	A	A	A	A	A	A	A	A	A	A	A	A	A	A	A	A	A	A	A	A	A	A	-	A	A	A	A	A	A
Indel	-	-	-	-	-	-	-	T	T	T	T	T	T	T	T	T	T	T	T	T	T	T	T	T	T	T	T	T	T	T	T	T	T	T	T	T	T	T	T	T	T	T	T	T	T	T	T	T	T
Indel	-	-	-	-	-	-	-	C	C	C	C	C	C	C	C	C	C	C	C	C	C	C	C	C	C	C	C	C	C	C	C	C	C	C	C	C	C	C	C	C	C	C	C	C	C	C	C	C	C
Indel	-	-	-	-	-	-	-	G	G	G	G	G	G	G	G	G	G	G	G	G	G	G	G	G	G	G	G	G	G	G	G	G	G	G	G	G	G	G	G	G	G	G	G	G	G	G	G	G	G
Indel	-	-	-	-	-	-	-	-	G	-	-	-	-	-	-	-	-	-	-	-	-	-	-	-	-	-	-	-	-	-	-	-	-	-	-	-	-	G	G	G	G	G	G	G	G	G	G	G	G
Indel	C	C	C	C	C	C	C	C	C	-	-	-	-	-	-	-	-	-	-	-	-	-	-	-	-	-	-	-	-	-	-	-	-	-	-	-	-	C	C	C	C	C	C	C	C	C	C	C	C
Indel	C	C	C	C	C	C	C	C	C	-	-	-	-	-	-	-	-	-	-	-	-	-	-	-	-	-	-	-	-	-	-	-	-	-	-	-	-	C	C	C	C	C	C	C	C	C	C	C	C
Indel	G	G	G	G	G	G	G	G	G	-	-	-	-	-	-	-	-	-	-	-	-	-	-	-	-	-	-	-	-	-	-	-	-	-	-	-	-	G	G	G	G	G	G	G	G	G	G	G	G
Indel	G	G	G	G	G	G	G	-	G	G	G	G	G	G	G	G	G	G	G	G	G	G	G	G	G	G	G	G	G	G	G	G	G	G	G	G	G	G	G	G	G	G	G	G	G	G	G	G	G
Indel	-	-	-	-	-	-	-	-	-	-	-	-	-	-	-	-	-	-	-	-	-	-	-	-	-	-	-	-	-	-	-	-	-	-	-	-	-	-	-	-	-	-	-	-	-	-	-	-	-
Indel	-	-	-	-	-	-	-	-	-	-	-	-	-	-	-	-	-	-	-	-	-	-	-	-	-	-	-	-	-	-	-	-	-	-	-	-	-	-	-	-	-	-	-	-	-	-	-	-	-
Indel	-	-	-	-	-	-	-	-	-	-	-	-	-	-	-	-	-	-	-	-	-	-	-	-	-	-	-	-	-	-	-	-	-	-	-	-	-	-	-	-	-	-	-	-	-	-	-	-	-
Indel	-	-	-	-	-	-	-	-	-	-	-	-	-	-	-	-	-	-	-	-	-	-	-	-	-	-	-	-	-	-	-	-	-	-	-	-	-	-	-	-	-	-	-	-	-	-	-	-	-
Indel	G	G	G	G	G	G	G	G	G	G	G	G	G	G	G	G	G	G	G	G	G	G	G	G	G	G	G	G	G	G	G	G	G	G	G	G	G	G	G	G	G	G	G	G	G	G	G	G	G
Indel	C	C	C	C	C	C	C	C	C	C	C	C	C	C	C	C	C	C	C	C	C	C	C	C	C	C	C	C	C	C	C	C	C	C	C	C	C	C	C	C	C	C	C	C	C	C	C	C	C
Indel	A	A	A	A	A	A	A	A	A	A	A	A	A	A	A	A	A	A	A	A	A	A	A	A	A	A	A	A	A	A	A	A	A	A	A	A	A	A	A	A	A	A	A	A	A	A	A	A	A
Indel	C	C	C	C	C	C	C	-	-	-	-	-	-	-	-	-	-	-	-	-	-	-	-	-	-	-	-	-	-	-	-	-	-	-	-	-	-	-	-	-	-	-	-	-	-	-	-	-	-
Indel	A	A	A	A	A	A	A	-	-	-	-	-	-	-	-	-	-	-	-	-	-	-	-	-	-	-	-	-	-	-	-	-	-	-	-	-	-	-	-	-	-	-	-	-	-	-	-	-	-
Indel	G	G	G	G	G	G	G	-	-	-	-	-	-	-	-	-	-	-	-	-	-	-	-	-	-	-	-	-	-	-	-	-	-	-	-	-	-	-	-	-	-	-	-	-	-	-	-	-	-
Indel	T	T	T	T	T	T	T	T	T	T	T	T	T	T	T	T	T	T	T	T	T	T	T	T	T	T	T	T	T	T	T	T	T	T	T	T	T	T	T	T	T	T	T	T	T	T	T	T	T
Indel	A	A	A	A	A	A	A	A	A	A	A	A	A	A	A	A	A	A	A	A	A	A	A	A	A	A	A	A	A	A	A	A	A	A	A	A	A	A	A	A	A	A	A	A	A	A	A	A	A
Indel	C	C	C	C	C	C	C	C	C	C	C	C	C	C	C	C	C	C	C	C	C	C	C	C	C	C	C	C	C	C	C	C	C	C	C	C	C	C	C	C	C	C	C	C	C	C	C	C	C
Indel	-	-	-	-	-	-	-	-	-	-	-	-	-	-	-	-	-	-	-	-	-	-	-	-	-	-	-	-	-	-	-	-	-	-	-	-	A	-	-	A	-	A	-	A	A	A	A	A	A
Indel	-	-	-	-	-	-	-	-	-	-	-	-	-	-	-	-	-	-	-	-	-	-	-	-	-	-	-	-	-	-	-	-	-	-	-	-	-	-	-	A	-	-	-	-	-	-	-	-	-
Indel	-	-	-	-	-	-	-	-	A	A	A	A	A	A	A	A	A	A	A	A	A	A	A	A	A	A	A	A	A	A	A	A	A	A	A	A	A	A	A	A	A	A	A	A	A	A	A	A	A
Indel	A	A	A	A	A	A	A	A	A	A	A	A	A	A	A	A	A	A	A	A	A	A	A	A	A	A	A	A	A	A	A	A	A	A	A	A	A	A	A	A	A	A	A	A	-	A	A	A	A
Indel	A	A	A	A	A	A	A	A	A	A	A	A	A	A	A	A	A	A	A	A	A	A	A	A	A	A	A	A	A	A	A	A	A	A	A	A	A	A	A	A	A	A	A	A	A	A	A	A	A
Indel	T	T	T	T	T	T	T	T	T	T	T	T	T	T	T	T	T	T	T	T	T	T	T	T	T	T	T	T	T	T	T	T	T	T	T	T	T	T	T	T	T	T	T	T	T	T	T	T	T
Indel	A	A	A	A	A	A	A	A	A	A	A	-	A	A	A	A	A	A	A	A	A	A	A	A	A	A	A	A	A	A	A	A	A	A	A	A	A	A	A	A	A	A	A	A	A	A	A	A	A
Indel	T	T	T	T	T	T	T	T	T	T	T	-	T	T	T	T	T	T	T	T	T	T	T	T	T	T	T	T	T	T	T	T	T	T	T	T	T	T	T	T	T	T	T	T	T	T	T	-	T
Indel	A	A	A	A	A	A	A	A	A	A	A	A	A	A	A	A	A	A	A	A	A	A	A	A	A	A	A	A	A	A	A	A	A	A	A	A	A	A	A	A	A	A	A	A	A	A	A	-	A
Indel	C	C	C	C	C	C	C	C	C	C	C	C	C	C	C	C	C	C	C	C	C	C	C	C	C	C	C	C	C	C	C	C	C	C	C	C	C	C	C	C	C	C	C	C	C	C	C	C	C
Indel	A	A	A	A	A	A	A	A	A	A	A	A	A	A	A	A	A	A	A	A	A	A	A	A	A	A	A	A	A	A	A	A	A	A	A	A	A	A	A	A	A	A	A	A	A	A	A	A	A
Indel	T	T	T	T	T	T	T	T	T	T	T	T	T	T	T	T	T	T	T	T	T	T	T	T	T	T	T	T	T	T	T	T	T	T	T	T	T	T	T	T	T	T	T	T	T	T	T	T	T
Indel	T	T	T	T	T	T	T	-	-	T	T	T	T	T	T	T	T	T	T	T	T	T	T	T	T	T	T	T	T	T	T	T	T	T	T	T	T	T	T	T	T	T	T	T	T	T	T	T	T
Indel	G	G	G	G	G	G	G	-	-	G	G	G	G	G	G	G	G	G	G	G	G	G	G	G	G	G	G	G	G	G	G	G	G	G	G	G	G	G	G	G	G	G	G	G	G	G	G	G	G
Indel	C	C	C	C	C	C	C	-	-	C	C	C	C	C	C	C	C	C	C	C	C	C	C	C	C	C	C	C	C	C	C	C	C	C	C	C	C	C	C	C	C	C	C	C	C	C	C	C	C
Indel	A	A	A	A	A	A	A	-	-	A	A	A	A	A	A	A	A	A	A	A	A	A	A	A	A	A	A	A	A	A	A	A	A	A	A	A	A	A	A	A	A	A	A	A	A	A	A	A	A
Indel	-	-	-	-	-	-	-	-	-	-	-	-	-	-	-	-	-	-	-	-	-	-	-	-	-	-	-	-	-	-	-	-	-	-	-	-	-	-	-	-	-	-	-	-	-	-	-	-	-
Indel	-	-	-	-	-	-	-	-	-	-	-	-	-	-	-	-	-	-	-	-	-	-	-	-	-	-	-	-	-	-	-	-	-	-	-	-	-	-	-	-	-	-	-	-	-	-	-	-	-
Indel	-	-	-	-	-	-	-	-	-	-	-	-	-	-	-	-	-	-	-	-	-	-	-	-	-	-	-	-	-	-	-	-	-	-	-	-	-	-	-	-	-	-	-	-	-	-	-	-	-
Indel	T	T	T	T	T	T	T	-	-	T	T	T	T	T	T	T	T	T	T	T	T	T	T	T	T	T	T	T	T	T	T	T	T	T	T	T	-	T	-	T	T	T	T	T	T	T	T	T	T
Indel	C	C	C	C	C	C	C	-	-	C	C	C	C	C	C	C	C	C	C	C	C	C	C	C	C	C	C	C	C	C	C	C	C	C	C	C	-	C	-	C	C	C	C	C	C	C	C	C	C
Indel	A	A	A	A	A	A	A	-	-	A	A	A	A	A	A	A	A	A	A	A	A	A	A	A	A	A	A	A	A	A	A	A	A	A	A	A	-	A	-	A	A	A	A	A	A	A	A	A	A
Indel/SNP	G	G	G	G	G	G	G	C	C	-	-	-	-	-	-	-	-	-	-	-	-	-	-	-	-	-	-	-	-	-	-	-	-	C	-	C	-	C	-	C	C	C	-	C	C	C	-	-	-
Indel/SNP	A	A	A	A	A	A	A	G	G	G	G	G	G	G	G	G	G	G	G	G	G	G	G	G	G	G	G	G	G	G	G	G	G	G	-	G	-	G	G	G	G	G	-	G	G	G	-	-	-
Indel/SNP	A	A	A	A	A	A	A	A	A	A	A	-	A	A	A	A	A	A	A	A	A	A	A	A	A	A	A	A	A	A	A	A	A	A	A	A	A	A	A	A	A	A	A	A	A	A	A	A	A
Indel/SNP	C	C	C	C	C	C	T	C	C	C	C	-	C	C	C	C	C	C	C	C	C	C	C	C	C	C	C	C	C	C	C	C	C	C	C	C	C	C	C	C	C	C	C	C	C	C	C	C	C
Indel/SNP	-	-	-	-	-	-	-	-	-	-	-	-	-	-	-	-	-	-	-	-	-	-	-	-	-	-	-	-	-	-	-	-	-	-	-	-	-	-	-	-	-	-	-	-	-	-	-	-	-
Indel/SNP	C	C	C	C	C	C	C	C	C	C	C	C	C	C	C	C	C	C	C	C	C	C	C	C	C	C	C	C	C	C	C	C	C	C	C	C	C	C	C	C	C	C	-	C	C	C	-	-	-
Indel/SNP	-	-	-	-	-	-	-	A	A	A	A	A	A	A	A	A	A	A	A	A	A	A	A	A	A	A	A	A	A	A	A	A	A	A	A	A	-	A	A	A	A	A	-	A	A	A	-	-	-
Indel/SNP	-	A	-	-	-	-	-	C	C	C	C	C	C	C	C	C	C	C	C	C	C	C	C	C	C	C	C	C	C	C	C	C	C	C	C	C	C	C	C	C	C	C	C	C	C	C	C	C	C
Indel/SNP	-	T	-	-	-	-	-	C	C	C	C	C	C	C	C	C	C	C	C	C	C	C	C	C	C	C	C	C	C	C	C	C	C	C	C	C	C	C	C	C	C	C	C	C	C	C	C	C	C
Indel/SNP	-	G	-	-	-	-	-	C	C	C	C	C	C	C	C	C	C	C	C	C	C	C	C	C	C	C	C	C	C	C	C	C	C	C	C	C	C	C	C	C	C	C	C	C	C	C	C	C	C
Indel/SNP	-	-	-	-	-	-	-	-	-	-	-	-	-	-	-	-	-	-	-	-	-	-	-	-	-	-	-	-	-	-	-	-	-	-	-	-	T	T	-	T	-	T	A	T	T	T	A	A	A
Indel/SNP	-	-	-	-	-	-	-	-	-	-	-	-	-	-	-	-	-	-	-	-	-	-	-	-	-	-	-	-	-	-	-	-	-	-	-	-	C	-	-	C	-	C	-	C	C	C	G	G	G
Indel/SNP	A	A	A	A	A	A	A	A	A	A	A	A	A	A	A	A	A	A	A	A	A	A	A	A	A	A	A	A	A	A	A	A	A	A	A	A	A	A	-	T	-	-	-	A	A	A	-	-	-
Indel/SNP	A	A	A	A	A	A	A	A	A	A	A	A	A	A	A	A	A	A	A	A	A	A	A	A	A	A	A	A	A	A	A	A	A	A	A	A	A	C	-	A	-	-	-	-	-	-	-	-	-
Indel/SNP	G	G	G	G	G	G	G	G	G	G	G	G	G	G	G	G	G	G	G	G	G	G	G	G	G	G	G	G	G	G	G	G	G	G	G	G	G	A	-	C	-	-	-	-	-	-	-	-	-
Indel/SNP	A	A	A	A	A	A	A	A	A	A	A	A	A	A	A	A	A	A	A	A	A	A	A	A	A	A	A	A	A	A	A	A	A	A	A	A	A	A	-	A	A	A	A	A	A	A	A	A	A
Indel/SNP	G	G	G	G	G	G	G	-	G	G	G	G	G	G	G	G	G	G	G	G	G	G	G	G	G	G	G	G	G	G	G	G	G	G	G	G	T	G	G	T	T	T	T	T	T	T	G	G	G
Indel/SNP	A	A	A	A	A	A	A	-	A	A	A	A	A	A	A	A	A	A	A	A	A	A	A	A	A	A	A	A	A	A	A	A	A	A	A	A	A	A	A	A	A	A	A	A	A	A	A	A	A
Indel/SNP	-	-	-	-	-	-	-	-	G	T	T	T	T	T	T	T	T	T	T	T	T	T	T	T	T	T	T	T	T	T	T	T	T	T	T	T	T	T	T	T	T	T	T	T	T	T	G	G	G
Indel/SNP	T	T	T	T	T	T	T	T	G	G	G	G	G	G	G	G	G	G	G	G	G	G	G	G	G	G	G	G	G	G	G	G	G	G	G	G	G	G	G	G	G	G	G	G	-	G	G	G	G
Indel/SNP	G	G	G	G	G	G	G	G	T	T	T	T	T	T	T	T	T	T	T	T	T	T	T	T	T	T	T	T	T	T	T	T	T	T	T	T	T	T	T	T	T	T	T	T	T	T	T	T	T
Indel/SNP	T	T	T	T	T	T	T	T	T	T	T	T	T	T	T	T	T	T	T	T	T	T	T	T	T	T	T	T	T	T	T	T	T	T	T	T	T	T	T	T	T	T	T	T	T	T	T	T	T
Indel/SNP	C	C	C	C	C	C	C	C	C	C	C	C	C	C	C	C	C	C	C	C	C	C	C	C	C	C	C	C	C	C	C	C	C	C	C	C	C	C	C	C	C	C	C	C	C	C	C	C	C
SNP	C	C	C	C	C	C	C	C	C	T	T	T	T	T	T	T	T	T	T	T	T	T	T	T	T	T	T	T	T	T	T	T	T	T	T	T	T	T	C	C	C	C	C	C	C	C	C	C	C
SNP	G	G	G	G	G	G	G	T	T	T	T	T	T	T	T	T	T	T	T	T	T	T	T	T	T	T	T	T	T	T	T	T	T	T	T	T	T	T	T	T	T	T	T	T	T	T	T	T	T
SNP	C	C	C	C	C	C	C	A	A	A	A	A	A	A	A	A	A	A	A	A	A	A	A	A	A	A	A	A	A	A	A	A	A	A	A	A	A	A	A	A	A	A	A	A	A	A	A	A	A
SNP	C	C	C	C	C	C	C	T	T	T	T	T	T	T	T	T	T	T	T	T	T	T	T	T	T	T	T	T	T	T	T	T	T	T	T	T	T	T	T	T	T	T	T	T	T	T	T	T	T
SNP	C	C	C	C	C	C	C	A	A	A	A	A	A	A	A	A	A	A	A	A	A	A	A	A	A	A	A	A	A	A	A	A	A	A	A	A	A	A	A	A	A	A	A	A	A	A	A	A	A
SNP	A	A	A	A	A	A	A	C	C	C	C	C	C	C	C	C	C	C	C	C	C	C	C	C	C	C	C	C	C	C	C	C	C	C	C	C	C	C	C	C	C	C	C	C	C	C	C	C	C
SNP	T	T	T	T	T	T	T	G	G	G	G	G	G	G	G	G	G	G	G	G	G	G	G	G	G	G	G	G	G	G	G	G	G	G	G	G	G	G	G	G	G	G	G	G	G	G	G	G	G
SNP	A	A	A	A	A	A	A	C	C	C	C	C	C	C	C	C	C	C	C	C	C	C	C	C	C	C	C	C	C	C	C	C	C	C	C	C	C	C	C	C	C	C	C	C	C	C	C	C	C
SNP	T	T	T	T	T	T	T	G	G	G	G	G	G	G	G	G	G	G	G	G	G	G	G	G	G	G	G	G	G	G	G	G	G	G	G	G	G	G	G	G	G	G	G	G	G	G	G	G	G
SNP	C	C	C	C	C	C	C	C	C	A	A	A	A	A	A	A	A	A	A	A	A	A	A	A	A	A	A	A	A	A	A	A	A	A	A	A	C	A	A	C	C	C	C	C	C	C	C	C	C
SNP	A	A	A	A	A	A	A	A	A	A	A	A	A	A	A	A	A	A	A	A	A	A	A	A	A	A	A	A	A	A	A	A	A	A	A	A	A	A	A	A	A	A	G	A	A	A	A	A	A
SNP	G	A	G	G	G	G	G	G	A	G	G	G	G	G	G	G	G	G	G	G	G	G	G	G	G	G	G	G	G	G	G	G	G	G	G	G	G	G	A	A	A	A	A	A	A	A	A	A	A
SNP	G	C	G	G	G	G	G	G	C	G	G	G	G	G	G	G	G	G	G	G	G	G	G	G	G	G	G	G	G	G	G	G	G	G	G	G	G	G	C	C	C	C	C	C	C	C	C	C	C
SNP	C	C	C	C	C	C	C	G	G	G	G	G	G	G	G	G	G	G	G	G	G	G	G	G	G	G	G	G	G	G	G	G	G	G	G	G	G	G	G	G	G	G	G	G	G	G	G	G	G
SNP	C	C	C	C	C	C	C	G	C	C	C	C	C	C	C	C	C	C	C	C	C	C	C	C	C	C	C	C	C	C	C	C	C	C	C	C	C	C	C	C	C	C	C	C	C	C	C	C	C
SNP	G	G	G	G	G	G	G	C	G	G	G	G	G	G	G	G	G	G	G	G	G	G	G	G	G	G	G	G	G	G	G	G	G	G	G	G	G	G	G	G	G	G	G	G	G	G	G	G	G
SNP	C	C	C	C	C	C	C	T	C	C	C	C	C	C	C	C	C	C	C	C	C	C	C	C	C	C	C	C	C	C	C	C	C	C	C	C	C	C	C	C	C	C	C	C	C	C	C	C	C
SNP	A	A	A	A	A	A	A	G	G	A	A	A	A	A	A	A	A	A	A	A	A	A	A	A	A	A	A	A	A	A	A	A	A	A	A	A	A	G	G	G	G	G	G	G	G	G	G	G	G
SNP	C	G	C	C	C	C	C	C	C	C	C	C	C	C	C	C	C	C	C	C	C	C	C	C	C	C	C	C	C	C	C	C	C	C	C	C	C	C	C	C	C	C	C	C	C	C	C	C	C
SNP	T	T	T	T	T	T	T	T	T	G	G	G	G	G	G	G	G	G	G	G	G	G	G	G	G	G	G	G	G	G	G	G	G	G	G	G	G	G	G	G	G	G	G	G	G	G	G	G	G
SNP	C	C	C	C	C	C	C	C	C	C	C	C	C	C	C	C	C	C	C	C	C	C	C	C	C	C	C	C	C	C	C	C	C	C	C	C	C	C	C	C	C	C	C	C	C	C	C	C	C
SNP	A	A	A	A	A	A	A	G	G	G	G	G	G	G	G	G	G	G	G	G	G	G	G	G	G	G	G	G	G	G	G	G	G	G	G	G	G	G	G	G	G	G	G	G	G	G	G	G	G
SNP	G	G	G	G	G	G	G	G	G	T	T	T	T	T	T	T	T	T	T	T	T	T	T	T	T	T	T	T	T	T	T	T	T	T	T	T	T	T	G	T	T	T	G	T	T	T	T	T	T
SNP	G	G	G	G	G	G	G	G	G	G	G	G	G	G	G	G	G	G	G	G	G	G	G	G	G	G	G	G	G	G	G	G	G	G	G	G	G	G	G	G	G	G	G	G	G	G	G	G	G
SNP	G	G	G	G	G	G	G	G	G	G	G	G	G	G	G	G	G	G	G	G	G	G	G	G	G	G	G	G	G	G	G	G	G	G	G	G	G	G	G	G	G	G	G	G	G	G	G	G	G
SNP	G	G	G	G	G	G	G	G	A	G	G	G	G	G	G	G	G	G	G	G	G	G	G	G	G	G	G	G	G	G	G	G	G	G	G	G	G	G	G	G	G	G	G	G	G	G	G	G	G
SNP	A	A	A	A	A	A	A	A	A	A	A	A	A	A	A	A	A	A	A	A	A	A	A	A	A	A	A	A	A	A	A	A	A	A	A	A	A	A	A	A	A	A	A	A	A	A	A	A	A
SNP	T	T	T	T	T	T	T	T	T	T	T	T	T	T	T	T	T	T	T	T	T	T	T	T	T	T	T	T	T	T	T	T	T	T	T	T	T	T	T	T	T	T	T	T	T	T	T	T	T
SNP	C	C	C	C	C	C	C	C	C	G	G	G	G	G	G	G	G	G	G	G	G	G	G	G	G	G	G	G	G	G	G	G	G	G	G	G	G	G	G	G	G	G	G	G	G	G	G	G	G
SNP	G	G	G	G	G	G	G	G	G	G	G	G	G	G	G	G	G	G	G	G	G	G	G	G	G	G	G	G	G	G	G	G	G	G	G	G	G	G	G	G	G	G	G	G	G	G	G	G	G
SNP	G	G	G	G	G	G	G	G	G	G	G	G	G	G	G	G	G	G	G	G	G	G	G	G	G	G	G	G	G	G	G	G	G	G	G	G	G	G	A	G	A	A	G	G	G	G	G	G	G
SNP	A	A	A	A	A	A	A	A	A	A	A	A	A	A	A	A	A	A	A	A	A	A	A	A	A	A	A	A	A	A	A	A	A	A	A	A	A	A	A	A	G	G	A	A	A	A	A	A	A
SNP	G	G	G	G	G	G	G	G	G	G	G	G	G	G	G	G	G	G	G	G	G	G	G	G	G	G	G	G	G	G	G	G	G	G	G	G	G	G	G	G	A	A	G	G	G	G	G	G	G
SNP	G	G	G	G	G	G	G	G	G	G	G	G	G	G	G	G	G	G	G	G	G	G	G	G	G	G	G	G	G	G	G	G	G	G	G	G	G	G	G	G	G	G	G	G	G	G	G	G	G
SNP	G	G	G	G	G	G	G	A	G	G	G	G	G	G	G	G	G	G	G	G	G	G	G	G	G	G	G	G	G	G	G	G	G	G	G	G	G	G	G	G	G	G	G	G	G	G	G	G	G
SNP	T	T	T	T	T	T	T	T	T	T	T	T	T	T	T	T	T	T	T	T	T	T	T	T	T	T	T	T	T	T	T	T	T	T	T	T	T	T	T	T	T	T	T	T	T	T	T	T	T
SNP	C	C	C	C	C	C	C	C	C	C	C	C	C	C	C	C	C	C	C	C	C	C	C	C	C	C	C	C	C	C	C	C	C	C	C	C	C	C	C	C	C	C	C	C	C	C	C	C	C
SNP	G	G	G	G	G	G	G	G	G	G	G	G	G	G	G	G	G	G	G	G	G	G	G	G	G	G	G	G	G	G	G	G	G	G	G	G	G	G	G	G	G	G	G	G	G	G	G	G	G
SNP	T	T	T	T	T	T	T	A	A	T	T	T	T	T	T	T	T	T	T	T	T	T	T	T	T	T	T	T	T	T	T	T	T	T	T	T	T	T	T	T	T	T	T	T	T	T	T	T	T
SNP	A	A	A	A	A	A	A	A	A	G	G	G	G	G	G	G	G	G	G	G	G	G	G	G	G	G	G	G	G	G	G	G	G	G	G	G	G	G	G	G	G	G	G	G	G	G	G	G	G
SNP	T	T	T	T	T	T	T	T	T	A	A	A	A	A	A	A	A	A	A	A	A	A	A	A	A	A	A	A	A	A	A	A	A	A	A	A	A	A	A	A	A	A	A	A	A	A	A	A	A
SNP	G	G	G	G	G	G	G	G	G	C	C	C	C	C	C	C	C	C	C	C	C	C	C	C	C	C	C	C	C	C	C	C	C	C	C	C	C	C	C	C	C	C	C	C	C	C	C	C	C
SNP	G	G	G	G	G	G	G	G	G	G	G	G	G	G	G	G	G	G	G	G	G	G	G	G	G	G	G	G	G	G	G	G	G	G	G	G	G	G	A	G	G	G	G	G	G	G	G	G	G
SNP	A	A	A	A	A	A	A	A	A	A	A	A	A	A	A	A	A	A	A	A	A	A	A	A	A	A	A	A	A	A	A	A	A	A	A	A	A	A	A	A	A	A	A	A	A	A	A	A	A
[truncated: 24 more columns]
